# Supplementary material for: A Semi-Quantitative Assay to Measure Glycosaminoglycan Degradation by the Urinary Microbiota
Source: Front Cell Infect Microbiol. 2022 Jan 3;11:803409. doi: 10.3389/fcimb.2021.803409 (PMC8762050; doi:10.3389/fcimb.2021.803409)
Supplement: Supplementary file 1 [file DataSheet_1.xlsx]

## Sheet: GrowthAssay
Data Set S1. GAG growth assays (Endpoint OD600) of remaining tested urinary strains.
BL178
Media	Condition	OD600									Mean	SD
mMRSL	( - )	0.0411111	0.0431111	0.0431111	0.0561111	0.0431111	0.0431111	0.0531111	0.0521111	0.0481111	0.047	0.00551009
	HA	0.0511111	0.0251111	0.0281111	0.0261111	0.0331111	0.0271111	0.0291111	0.0261111	0.0291111	0.0305556	0.00806398
	HP	0.0357778	0.0447778	0.0427778	0.0397778	0.0417778	0.0397778	0.0507778	0.0517778	0.0477778	0.0438889	0.00537225
	CS	0.0347778	0.0417778	0.0447778	0.0437778	0.0437778	0.0417778	0.0447778	0.0447778	0.0417778	0.0424444	0.00316228
	Glu	0.484778	0.470778	0.478778	0.477778	0.468778	0.463778	0.429778	0.423778	0.435778	0.459333	0.0231793
AUMYL	( - )	0.0341111	0.0351111	0.0331111	0.0331111	0.0331111	0.0341111	0.0401111	0.0421111	0.0421111	0.0363333	0.00392994
	HA	0.0251111	0.0291111	0.0301111	0.0271111	0.0251111	0.0291111	0.0401111	0.0331111	0.0321111	0.0301111	0.00466369
	HP	0.0453333	0.0453333	0.0433333	0.0403333	0.0393333	0.0393333	0.0383333	0.0393333	0.0373333	0.0408889	0.00300463
	CS	0.0353333	0.0343333	0.0323333	0.0393333	0.0393333	0.0423333	0.0413333	0.0403333	0.0403333	0.0383333	0.0034641
	Glu	0.424889	0.439889	0.423889	0.452889	0.425889	0.403889	0.623889	0.477889	0.449889	0.458111	0.0657206
EF262
Media	Condition	OD600									Mean	SD
M9YC	( - )	0.134556	0.167556	0.154556	0.134556	0.146556	0.137556	0.133556	0.152556	0.159556	0.146778	0.0124878
	HA	0.106556	0.110556	0.111556	0.112556	0.113556	0.105556	0.0915556	0.0945556	0.100556	0.105222	0.00803119
	HP	0.133667	0.152667	0.159667	0.120667	0.121667	0.119667	0.130667	0.131667	0.131667	0.133556	0.0139772
	CS	0.127889	0.131889	0.131889	0.123889	0.124889	0.124889	0.126889	0.125889	0.126889	0.127222	0.00291548
	Glu	0.521222	0.515222	0.527222	0.519222	0.514222	0.515222	0.528222	0.516222	0.522222	0.519889	0.00524404
AUMY	( - )	0.165333	0.198333	0.185333	0.168333	0.188333	0.181333	0.173333	0.169333	0.173333	0.178111	0.0109405
	HA	0.188667	0.181667	0.211667	0.191667	0.189667	0.192667	0.160667	0.169667	0.239667	0.191778	0.0230838
	HP	0.201556	0.203556	0.208556	0.195556	0.194556	0.195556	0.192556	0.190556	0.199556	0.198	0.00576869
	CS	0.208	0.209	0.209	0.193	0.197	0.198	0.196	0.201	0.201	0.201333	0.0060208
	Glu	0.445	0.472	0.481	0.482	0.476	0.44	0.477	0.475	0.473	0.469	0.0154272
EF1675
Media	Condition	OD600									Mean	SD
M9YC	( - )	0.188556	0.177556	0.187556	0.177556	0.227556	0.191556	0.180556	0.182556	0.174556	0.187556	0.0160468
	HA	0.127556	0.118556	0.125556	0.132556	0.138556	0.125556	0.131556	0.138556	0.138556	0.130778	0.00706714
	HP	0.170667	0.170667	0.171667	0.159667	0.154667	0.150667	0.169667	0.167667	0.168667	0.164889	0.00783865
	CS	0.169889	0.177889	0.179889	0.173889	0.175889	0.169889	0.167889	0.167889	0.174889	0.173111	0.00440959
	Glu	0.606222	0.607222	0.610222	0.574222	0.560222	0.563222	0.599222	0.586222	0.555222	0.584667	0.0220063
AUMY	( - )	0.209333	0.233333	0.248333	0.253333	0.259333	0.261333	0.250333	0.251333	0.207333	0.241556	0.0204376
	HA	0.220667	0.217667	0.203667	0.223667	0.247667	0.195667	0.222667	0.237667	0.232667	0.222444	0.016084
	HP	0.160556	0.169556	0.172556	0.176556	0.171556	0.179556	0.171556	0.149556	0.226556	0.175333	0.0212001
	CS	0.249	0.255	0.261	0.258	0.27	0.256	0.249	0.256	0.262	0.257333	0.00655744
	Glu	0.54	0.565	0.553	0.544	0.56	0.561	0.506	0.557	0.531	0.546333	0.0187617
EC1669
Media	Condition	OD600									Mean	SD
M9	( - )	0.0576667	0.0516667	0.0556667	0.0626667	0.0626667	0.0566667	0.0596667	0.0566667	0.0646667	0.0586667	0.00412311
	HA	0.0636667	0.0596667	0.0656667	0.0676667	0.0636667	0.0636667	0.0556667	0.0676667	0.0976667	0.0672222	0.0120324
	HP	0.0664444	0.0644444	0.0634444	0.0714444	0.0704444	0.0724444	0.0594444	0.0554444	0.0594444	0.0647778	0.00595819
	CS	0.0744444	0.0754444	0.0734444	0.0814444	0.0844444	0.0814444	0.0784444	0.0714444	0.0694444	0.0766667	0.00506897
	Glu	0.311778	0.315778	0.303778	0.367778	0.355778	0.357778	0.275778	0.275778	0.275778	0.315556	0.0371274
AUM	( - )	0.124333	0.129333	0.123333	0.140333	0.143333	0.140333	0.148333	0.137333	0.133333	0.135556	0.0085991
	HA	0.127556	0.122556	0.113556	0.150556	0.139556	0.140556	0.104556	0.102556	0.132556	0.126	0.0166592
	HP	0.142444	0.145444	0.142444	0.138444	0.133444	0.132444	0.170444	0.161444	0.162444	0.147667	0.0137184
	CS	0.274889	0.272889	0.317889	0.299889	0.302889	0.344889	0.152889	0.154889	0.149889	0.252333	0.0778558
	Glu	0.384556	0.379556	0.375556	0.368556	0.362556	0.356556	0.289556	0.304556	0.289556	0.345667	0.0394792
EC1361
Media	Condition	OD600									Mean	SD
M9	( - )	0.0586667	0.0616667	0.0586667	0.0606667	0.0606667	0.0596667	0.0676667	0.0556667	0.0526667	0.0595556	0.00413656
	HA	0.0486667	0.0476667	0.0556667	0.0756667	0.0706667	0.0736667	0.0526667	0.0386667	0.0546667	0.0575556	0.0128884
	HP	0.0644444	0.0644444	0.0624444	0.0644444	0.0674444	0.0644444	0.0674444	0.0594444	0.0544444	0.0632222	0.00408588
	CS	0.0794444	0.0794444	0.0784444	0.0764444	0.0794444	0.0774444	0.0864444	0.0774444	0.0574444	0.0768889	0.00784396
	Glu	0.341778	0.362778	0.366778	0.370778	0.371778	0.380778	0.292778	0.279778	0.264778	0.336889	0.0451205
AUM	( - )	0.112333	0.114333	0.112333	0.116333	0.121333	0.120333	0.121333	0.125333	0.0953333	0.115444	0.00878129
	HA	0.0945556	0.0995556	0.0935556	0.120556	0.108556	0.108556	0.274556	0.156556	0.258556	0.146111	0.0709861
	HP	0.125444	0.120444	0.117444	0.131444	0.128444	0.127444	0.134444	0.117444	0.120444	0.124778	0.00616441
	CS	0.272889	0.254889	0.253889	0.254889	0.256889	0.245889	0.116889	0.118889	0.110889	0.209556	0.0708784
	Glu	0.362556	0.371556	0.361556	0.358556	0.364556	0.363556	0.258556	0.310556	0.294556	0.338444	0.0403344
KP200
Media	Condition	OD600									Mean	SD
M9	( - )	0.0583333	0.0603333	0.0613333	0.0363333	0.0363333	0.0353333	0.0773333	0.0793333	0.0773333	0.058	0.0182757
	HA	0.0685556	0.0685556	0.0675556	0.0975556	0.0895556	0.0785556	0.0825556	0.0745556	0.0765556	0.0782222	0.0102347
	HP	0.0673333	0.0653333	0.0673333	0.0373333	0.0393333	0.0393333	0.0803333	0.0793333	0.0823333	0.062	0.018554
	CS	0.0748889	0.0758889	0.0758889	0.0728889	0.0738889	0.0738889	0.0648889	0.0628889	0.0638889	0.071	0.00544161
	Glu	0.383889	0.386889	0.390889	0.382889	0.392889	0.391889	0.258889	0.377889	0.326889	0.365889	0.0449972
AUM	( - )	0.253333	0.259333	0.250333	0.193333	0.210333	0.200333	0.176333	0.157333	0.189333	0.21	0.036476
	HA	0.285889	0.263889	0.263889	0.266889	0.277889	0.289889	0.279889	0.290889	0.285889	0.278333	0.0109329
	HP	0.275333	0.268333	0.256333	0.230333	0.229333	0.232333	0.197333	0.153333	0.192333	0.226111	0.0394518
	CS	0.305556	0.325556	0.288556	0.386556	0.353556	0.471556	0.244556	0.303556	0.303556	0.331444	0.0659611
	Glu	0.463778	0.462778	0.383778	0.645778	0.682778	0.638778	0.710778	0.728778	0.790778	0.612	0.140777
KP1080
Media	Condition	OD600									Mean	SD
M9	( - )	0.0513333	0.0523333	0.0523333	0.0753333	0.0743333	0.0743333	0.0373333	0.0353333	0.0383333	0.0545556	0.0164452
	HA	0.0665556	0.0645556	0.0625556	0.0765556	0.0745556	0.0715556	0.0825556	0.0565556	0.0635556	0.0687778	0.008136
	HP	0.0543333	0.0543333	0.0523333	0.0843333	0.0813333	0.0833333	0.0653333	0.0663333	0.0663333	0.0675556	0.0127943
	CS	0.0698889	0.0698889	0.0648889	0.0908889	0.0908889	0.0898889	0.0748889	0.0768889	0.0658889	0.0771111	0.0107678
	Glu	0.365889	0.358889	0.349889	0.340889	0.459889	0.402889	0.330889	0.340889	0.371889	0.369111	0.0401988
AUM	( - )	0.142333	0.140333	0.132333	0.184333	0.200333	0.195333	0.219333	0.231333	0.221333	0.185222	0.0380409
	HA	0.184889	0.181889	0.182889	0.223889	0.219889	0.217889	0.306889	0.407889	0.358889	0.253889	0.0835823
	HP	0.149333	0.147333	0.137333	0.195333	0.199333	0.190333	0.198333	0.182333	0.177333	0.175222	0.0242046
	CS	0.206556	0.187556	0.218556	0.286556	0.264556	0.264556	0.305556	0.320556	0.294556	0.261	0.0467657
	Glu	0.535778	0.506778	0.516778	0.485778	0.479778	0.545778	0.712778	0.775778	0.883778	0.604778	0.147531
LC195
Media	Condition	OD600									Mean	SD
mMRS	( - )	0.141444	0.152444	0.143444	0.169444	0.170444	0.169444	0.145444	0.152444	0.161444	0.156222	0.0117556
	HA	0.124667	0.116667	0.0956667	0.133667	0.131667	0.125667	0.120667	0.134667	0.117667	0.122333	0.012
	HP	0.106111	0.121111	0.122111	0.176111	0.176111	0.179111	0.178111	0.170111	0.174111	0.155889	0.0300282
	CS	0.117778	0.147778	0.151778	0.175778	0.178778	0.175778	0.174778	0.175778	0.173778	0.163556	0.020596
	Glu	0.517444	0.551444	0.541444	0.570444	0.593444	0.570444	0.547444	0.540444	0.545444	0.553111	0.0220511
AUMYT	( - )	0.111222	0.104222	0.113222	0.132222	0.130222	0.128222	0.133222	0.141222	0.136222	0.125556	0.0127671
	HA	0.149333	0.0503333	0.0563333	0.103333	0.101333	0.0963333	0.109333	0.135333	0.107333	0.101	0.0320429
	HP	0.107111	0.0811111	0.0951111	0.115111	0.116111	0.117111	0.118111	0.130111	0.124111	0.111556	0.0151089
	CS	0.119778	0.115778	0.118778	0.0967778	0.0957778	0.0997778	0.119778	0.113778	0.116778	0.110778	0.0102347
	Glu	0.661222	0.672222	0.674222	0.708222	0.713222	0.715222	0.685222	0.687222	0.666222	0.687	0.0206626
LC1505
Media	Condition	OD600									Mean	SD
mMRS	( - )	0.0614444	0.0634444	0.0634444	0.0564444	0.0574444	0.0574444	0.0754444	0.0714444	0.0674444	0.0637778	0.00659545
	HA	0.0626667	0.0526667	0.0386667	0.0546667	0.0526667	0.0496667	0.0606667	0.0616667	0.0546667	0.0542222	0.00738429
	HP	0.0571111	0.0531111	0.0541111	0.0571111	0.0581111	0.0581111	0.0711111	0.0651111	0.0621111	0.0595556	0.00568135
	CS	0.0777778	0.0777778	0.0767778	0.0647778	0.0647778	0.0627778	0.0857778	0.0847778	0.0837778	0.0754444	0.00911043
	Glu	0.339444	0.349444	0.341444	0.411444	0.420444	0.397444	0.198444	0.159444	0.168444	0.309556	0.105294
AUMYT	( - )	0.0532222	0.0552222	0.0572222	0.0512222	0.0482222	0.0472222	0.0692222	0.0602222	0.0632222	0.0561111	0.00720147
	HA	0.0373333	0.0373333	0.0453333	0.0433333	0.0393333	0.0383333	0.0583333	0.0733333	0.106333	0.0532222	0.0232672
	HP	0.0461111	0.0461111	0.0461111	0.0401111	0.0401111	0.0401111	0.0801111	0.0711111	0.0641111	0.0526667	0.0151089
	CS	0.0557778	0.0597778	0.0567778	0.0337778	0.0327778	0.0327778	0.0757778	0.0797778	0.0807778	0.0564444	0.019862
	Glu	0.444222	0.437222	0.441222	0.543222	0.538222	0.546222	0.485222	0.475222	0.495222	0.489556	0.0445056
LG1194
Media	Condition	OD600									Mean	SD
mMRS	( - )	0.122444	0.115444	0.114444	0.112444	0.111444	0.102444	0.101444	0.113444	0.111444	0.111667	0.00643774
	HA	0.102667	0.0886667	0.0786667	0.112667	0.104667	0.111667	0.139667	0.138667	0.198667	0.119556	0.035831
	HP	0.129111	0.132111	0.127111	0.130111	0.132111	0.143111	0.118111	0.150111	0.154111	0.135111	0.0116297
	CS	0.130778	0.141778	0.128778	0.131778	0.142778	0.150778	0.125778	0.156778	0.158778	0.140889	0.0124242
	Glu	0.702444	0.727444	0.690444	0.765444	0.738444	0.745444	0.609444	0.741444	0.669444	0.71	0.0482548
AUMYT	( - )	0.0932222	0.109222	0.108222	0.101222	0.106222	0.110222	0.0952222	0.102222	0.0942222	0.102222	0.0067082
	HA	0.0673333	0.0653333	0.0643333	0.0923333	0.0923333	0.0773333	0.0543333	0.0853333	0.105333	0.0782222	0.0167066
	HP	0.0831111	0.0731111	0.0821111	0.0921111	0.100111	0.0981111	0.0941111	0.106111	0.0871111	0.0906667	0.010297
	CS	0.0827778	0.0817778	0.0757778	0.0827778	0.0827778	0.0807778	0.0897778	0.0817778	0.0877778	0.0828889	0.00401386
	Glu	0.490222	0.502222	0.458222	0.607222	0.579222	0.566222	0.627222	0.641222	0.509222	0.553444	0.0656806
LG1507
Media	Condition	OD600									Mean	SD
mMRS	( - )	0.181444	0.177444	0.178444	0.180444	0.182444	0.190444	0.170444	0.176444	0.154444	0.176889	0.00997636
	HA	0.0996667	0.108667	0.0876667	0.106667	0.100667	0.114667	0.184667	0.136667	0.137667	0.119667	0.0294491
	HP	0.202111	0.204111	0.197111	0.221111	0.222111	0.219111	0.198111	0.189111	0.190111	0.204778	0.0129615
	CS	0.203778	0.200778	0.199778	0.226778	0.224778	0.225778	0.199778	0.164778	0.183778	0.203333	0.0206586
	Glu	0.747444	0.736444	0.747444	0.777444	0.781444	0.799444	0.744444	0.704444	0.691444	0.747778	0.0351319
AUMYT	( - )	0.122222	0.122222	0.120222	0.118222	0.121222	0.116222	0.120222	0.117222	0.128222	0.120667	0.00353946
	HA	0.0793333	0.0713333	0.0723333	0.113333	0.0783333	0.0923333	0.121333	0.0933333	0.0883333	0.09	0.0175214
	HP	0.105111	0.109111	0.111111	0.0991111	0.103111	0.102111	0.120111	0.114111	0.131111	0.110556	0.0101009
	CS	0.114778	0.112778	0.107778	0.128778	0.125778	0.131778	0.124778	0.128778	0.132778	0.123111	0.00904157
	Glu	0.697222	0.704222	0.693222	0.757222	0.763222	0.782222	0.707222	0.642222	0.681222	0.714222	0.0447577
LJe194
Media	Condition	OD600									Mean	SD
mMRS	( - )	0.186444	0.177444	0.175444	0.177444	0.167444	0.159444	0.172444	0.174444	0.147444	0.170889	0.0114903
	HA	0.218667	0.183667	0.170667	0.163667	0.137667	0.123667	0.153667	0.131667	0.113667	0.155222	0.0330383
	HP	0.186111	0.159111	0.152111	0.156111	0.121111	0.130111	0.131111	0.134111	0.105111	0.141667	0.0241304
	CS	0.239778	0.233778	0.232778	0.203778	0.204778	0.194778	0.201778	0.199778	0.190778	0.211333	0.018689
	Glu	0.407444	0.434444	0.428444	0.353444	0.373444	0.359444	0.334444	0.379444	0.360444	0.381222	0.0347843
AUMYT	( - )	0.107222	0.106222	0.0992222	0.104222	0.0912222	0.0952222	0.102222	0.101222	0.0912222	0.0997778	0.00604382
	HA	0.105333	0.120333	0.0983333	0.0893333	0.0983333	0.0913333	0.0993333	0.102333	0.0943333	0.0998889	0.00918029
	HP	0.0871111	0.0901111	0.0821111	0.0891111	0.0871111	0.0921111	0.109111	0.113111	0.110111	0.0955556	0.0117804
	CS	0.107778	0.110778	0.110778	0.119778	0.114778	0.117778	0.127778	0.116778	0.114778	0.115667	0.00592546
	Glu	0.510222	0.525222	0.507222	0.461222	0.470222	0.462222	0.424222	0.434222	0.435222	0.47	0.0367007
LR1511
Media	Condition	OD600									Mean	SD
mMRS	( - )	0.402444	0.314444	0.321444	0.428444	0.421444	0.423444	0.405444	0.409444	0.403444	0.392222	0.0431589
	HA	0.345667	0.220667	0.237667	0.320667	0.311667	0.209667	0.251667	0.301667	0.226667	0.269556	0.0504516
	HP	0.431111	0.355111	0.400111	0.438111	0.423111	0.435111	0.409111	0.434111	0.417111	0.415889	0.0261476
	CS	0.372778	0.348778	0.369778	0.401778	0.372778	0.402778	0.387778	0.334778	0.381778	0.374778	0.0224722
	Glu	0.851444	0.896444	0.879444	0.907444	0.881444	0.925444	0.855444	0.944444	0.916444	0.895333	0.0313745
AUMYT	( - )	0.211222	0.209222	0.205222	0.237222	0.235222	0.230222	0.250222	0.243222	0.243222	0.229444	0.0167091
	HA	0.177333	0.204333	0.175333	0.178333	0.154333	0.135333	0.182333	0.191333	0.162333	0.173444	0.0204233
	HP	0.238111	0.243111	0.236111	0.221111	0.232111	0.229111	0.243111	0.237111	0.244111	0.236	0.00755719
	CS	0.230778	0.230778	0.229778	0.231778	0.227778	0.238778	0.252778	0.245778	0.244778	0.237	0.00888507
	Glu	0.700222	0.696222	0.679222	0.672222	0.655222	0.667222	0.703222	0.705222	0.690222	0.685444	0.0177608
PM11
Media	Condition	OD600									Mean	SD
M9Y	( - )	0.205667	0.180667	0.183667	0.188667	0.169667	0.159667	0.147667	0.147667	0.148667	0.170222	0.0208573
	HA	0.127444	0.148444	0.136444	0.138444	0.111444	0.118444	0.0974444	0.101444	0.103444	0.120333	0.0182924
	HP	0.173	0.168	0.173	0.172	0.167	0.158	0.149	0.139	0.141	0.16	0.0137931
	CS	0.385	0.38	0.371	0.38	0.362	0.358	0.35	0.363	0.353	0.366889	0.0126732
	Glu	0.525222	0.519222	0.522222	0.532222	0.536222	0.539222	0.528222	0.510222	0.488222	0.522333	0.015568
AUM	( - )	0.266333	0.265333	0.335333	0.302333	0.250333	0.263333	0.259333	0.242333	0.217333	0.266889	0.0341801
	HA	0.324222	0.338222	0.315222	0.356222	0.290222	0.223222	0.166222	0.243222	0.178222	0.270556	0.0703367
	HP	0.303667	0.291667	0.240667	0.246667	0.267667	0.229667	0.231667	0.275667	0.215667	0.255889	0.0302108
	CS	0.420667	0.452667	0.401667	0.395667	0.391667	0.399667	0.372667	0.415667	0.372667	0.402556	0.0249321
	Glu	0.397667	0.400667	0.376667	0.407667	0.424667	0.377667	0.394667	0.382667	0.387667	0.394444	0.0154901
PM114
Media	Condition	OD600									Mean	SD
M9Y	( - )	0.233667	0.225667	0.202667	0.210667	0.210667	0.206667	0.200667	0.195667	0.190667	0.208556	0.013779
	HA	0.244444	0.301444	0.237444	0.303444	0.274444	0.293444	0.510444	0.528444	0.479444	0.352556	0.11807
	HP	0.234	0.215	0.212	0.199	0.195	0.188	0.251	0.186	0.18	0.206667	0.023696
	CS	0.425	0.418	0.431	0.409	0.401	0.396	0.376	0.377	0.377	0.401111	0.021304
	Glu	0.572222	0.572222	0.584222	0.572222	0.577222	0.570222	0.483222	0.465222	0.468222	0.540556	0.0516406
AUM	( - )	0.250333	0.244333	0.253333	0.251333	0.240333	0.253333	0.224333	0.243333	0.213333	0.241556	0.0139443
	HA	0.202222	0.213222	0.248222	0.279222	0.231222	0.228222	0.241222	0.243222	0.196222	0.231444	0.0255821
	HP	0.257667	0.253667	0.251667	0.222667	0.256667	0.252667	0.251667	0.231667	0.235667	0.246	0.0126194
	CS	0.350667	0.390667	0.378667	0.412667	0.397667	0.395667	0.394667	0.393667	0.367667	0.386889	0.0184647
	Glu	0.423667	0.427667	0.432667	0.434667	0.421667	0.455667	0.433667	0.408667	0.486667	0.436111	0.0227657
PM123
Media	Condition	OD600									Mean	SD
M9Y	( - )	0.187667	0.181667	0.178667	0.170667	0.169667	0.164667	0.157667	0.154667	0.153667	0.168778	0.0122111
	HA	0.177444	0.167444	0.178444	0.163444	0.174444	0.151444	0.114444	0.101444	0.0934444	0.146889	0.0342422
	HP	0.179	0.172	0.175	0.166	0.158	0.155	0.154	0.144	0.141	0.160444	0.0134454
	CS	0.352	0.337	0.341	0.331	0.332	0.412	0.308	0.31	0.252	0.330556	0.0423501
	Glu	0.388222	0.400222	0.377222	0.389222	0.391222	0.363222	0.326222	0.322222	0.315222	0.363667	0.0335452
AUM	( - )	0.355333	0.337333	0.281333	0.323333	0.321333	0.263333	0.288333	0.250333	0.288333	0.301	0.035139
	HA	0.386222	0.345222	0.428222	0.382222	0.407222	0.332222	0.330222	0.263222	0.291222	0.351778	0.0541182
	HP	0.263667	0.277667	0.343667	0.307667	0.313667	0.269667	0.255667	0.271667	0.276667	0.286667	0.0287315
	CS	0.376667	0.290667	0.340667	0.385667	0.347667	0.332667	0.322667	0.316667	0.347667	0.340111	0.0293262
	Glu	0.487667	0.492667	0.618667	0.555667	0.468667	0.563667	0.501667	0.439667	0.454667	0.509222	0.0584746
SE1879
Media	Condition	OD600									Mean	SD
mMRS	( - )	0.0691111	0.0661111	0.0641111	0.0651111	0.0631111	0.0671111	0.0611111	0.0611111	0.0671111	0.0648889	0.00277389
	HA	0.0784444	0.0774444	0.0904444	0.0564444	0.0724444	0.0714444	0.0724444	0.0644444	0.0374444	0.069	0.0151006
	HP	0.0755556	0.0755556	0.0715556	0.0705556	0.0675556	0.0725556	0.0695556	0.0685556	0.0645556	0.0706667	0.00362093
	CS	0.0488889	0.0398889	0.0388889	0.0378889	0.0378889	0.0398889	0.0378889	0.0328889	0.0418889	0.0395556	0.004272
	Glu	0.295556	0.317556	0.291556	0.281556	0.363556	0.303556	0.370556	0.352556	0.256556	0.314778	0.039455
AUMY	( - )	0.376	0.361	0.417	0.463	0.412	0.371	0.34	0.301	0.3	0.371222	0.0539532
	HA	0.265333	0.290333	0.296333	0.295333	0.346333	0.289333	0.278333	0.251333	0.295333	0.289778	0.0262446
	HP	0.348	0.307	0.324	0.32	0.318	0.349	0.293	0.28	0.326	0.318333	0.0227871
	CS	0.349333	0.348333	0.359333	0.340333	0.345333	0.338333	0.273333	0.301333	0.364333	0.335556	0.0294014
	Glu	0.448667	0.479667	0.476667	0.351667	0.368667	0.328667	0.466667	0.480667	0.454667	0.428444	0.0608867
SA1327
Media	Condition	OD600									Mean	SD
M9Y	( - )	0.139333	0.137333	0.132333	0.145333	0.145333	0.145333	0.144333	0.143333	0.147333	0.142222	0.00488478
	HA	0.587444	0.606444	0.531444	0.586444	0.586444	0.580444	0.582444	0.588444	0.593444	0.582556	0.0206
	HP	0.136667	0.140667	0.135667	0.141667	0.139667	0.140667	0.148667	0.149667	0.148667	0.142444	0.00528625
	CS	0.158222	0.163222	0.155222	0.162222	0.163222	0.161222	0.170222	0.168222	0.160222	0.162444	0.00463081
	Glu	0.666556	0.666556	0.659556	0.684556	0.683556	0.638556	0.657556	0.660556	0.651556	0.663222	0.0145258
AUMY	( - )	0.232667	0.238667	0.234667	0.242667	0.243667	0.238667	0.238667	0.247667	0.236667	0.239333	0.00466369
	HA	0.626667	0.641667	0.634667	0.625667	0.592667	0.621667	0.631667	0.638667	0.616667	0.625556	0.0147007
	HP	0.191444	0.194444	0.182444	0.235444	0.232444	0.236444	0.225444	0.237444	0.233444	0.218778	0.0224833
	CS	0.237667	0.248667	0.241667	0.244667	0.247667	0.247667	0.246667	0.253667	0.241667	0.245556	0.00472875
	Glu	0.613444	0.618444	0.609444	0.595444	0.608444	0.570444	0.572444	0.561444	0.559444	0.589889	0.0238386
SA1689
Media	Condition	OD600									Mean	SD
M9Y	( - )	0.123333	0.129333	0.123333	0.109333	0.115333	0.119333	0.113333	0.115333	0.113333	0.118	0.00632456
	HA	0.565444	0.575444	0.529444	0.577444	0.563444	0.567444	0.536444	0.534444	0.541444	0.554556	0.018904
	HP	0.118667	0.126667	0.116667	0.110667	0.114667	0.114667	0.114667	0.114667	0.112667	0.116	0.00458258
	CS	0.140222	0.151222	0.132222	0.137222	0.134222	0.142222	0.134222	0.136222	0.132222	0.137778	0.00608505
	Glu	0.577556	0.591556	0.583556	0.634556	0.622556	0.581556	0.583556	0.581556	0.586556	0.593667	0.0203681
AUMY	( - )	0.203667	0.215667	0.198667	0.220667	0.218667	0.206667	0.201667	0.203667	0.196667	0.207333	0.00883176
	HA	0.580667	0.550667	0.451667	0.558667	0.528667	0.489667	0.521667	0.528667	0.486667	0.521889	0.0402144
	HP	0.204444	0.210444	0.186444	0.201444	0.205444	0.195444	0.190444	0.200444	0.188444	0.198111	0.00835165
	CS	0.219667	0.233667	0.202667	0.219667	0.223667	0.211667	0.210667	0.219667	0.202667	0.216	0.0100871
	Glu	0.509444	0.506444	0.482444	0.588444	0.629444	0.571444	0.444444	0.481444	0.412444	0.514	0.0702266
SAn1920
Media	Condition	OD600									Mean	SD
mMRS	( - )	0.192444	0.195444	0.195444	0.182444	0.185444	0.186444	0.183444	0.185444	0.173444	0.186667	0.00701388
	HA	0.187667	0.177667	0.173667	0.175667	0.169667	0.176667	0.153667	0.156667	0.166667	0.170889	0.0106628
	HP	0.186667	0.188667	0.173667	0.176667	0.176667	0.178667	0.179667	0.174667	0.165667	0.177889	0.00686982
	CS	0.167333	0.167333	0.170333	0.170333	0.172333	0.165333	0.164333	0.166333	0.166333	0.167778	0.002651
	Glu	0.618667	0.584667	0.582667	0.674667	0.722667	0.686667	0.662667	0.686667	0.654667	0.652667	0.0480625
AUMY	( - )	0.107	0.106	0.114	0.103	0.107	0.106	0.11	0.102	0.102	0.106333	0.00390512
	HA	0.124333	0.116333	0.115333	0.117333	0.116333	0.117333	0.109333	0.110333	0.112333	0.115444	0.00448454
	HP	0.116	0.12	0.124	0.118	0.117	0.123	0.118	0.117	0.118	0.119	0.00278388
	CS	0.130333	0.0833333	0.0883333	0.0853333	0.0883333	0.0793333	0.0973333	0.0993333	0.109333	0.0956667	0.0159609
	Glu	0.507667	0.505667	0.514667	0.525667	0.513667	0.541667	0.502667	0.506667	0.472667	0.510111	0.0185951
SPn107
Media	Condition	OD600									Mean	SD
mMRS	( - )	0.0464444	0.0534444	0.0414444	0.0264444	0.0254444	0.0394444	0.0444444	0.0274444	0.0334444	0.0375556	0.00991772
	HA	0.0536667	0.0566667	0.0446667	0.0236667	0.0246667	0.0276667	0.0406667	0.0436667	0.0376667	0.0392222	0.0120116
	HP	0.0356667	0.0386667	0.0366667	0.0346667	0.0336667	0.0376667	0.0366667	0.0296667	0.0366667	0.0355556	0.00266667
	CS	0.0423333	0.0323333	0.0353333	0.0323333	0.0343333	0.0323333	0.0233333	0.0293333	0.0273333	0.0321111	0.00533333
	Glu	0.474667	0.483667	0.485667	0.459667	0.450667	0.475667	0.456667	0.484667	0.417667	0.465444	0.0221121
AUMY	( - )	0.028	0.032	0.028	0.029	0.04	0.021	0.019	0.021	0.014	0.0257778	0.00783865
	HA	-0.00166667	0.0483333	0.0233333	0.0203333	0.0753333	0.0163333	0.0123333	0.0143333	0.0133333	0.0246667	0.0231787
	HP	0.018	0.025	0.019	0.034	0.04	0.021	0.019	0.02	0.017	0.0236667	0.00803119
	CS	0.0373333	0.0213333	0.0233333	0.0433333	0.0143333	0.0263333	0.0203333	0.0233333	0.0173333	0.0252222	0.00937343
	Glu	0.204667	0.213667	0.217667	0.196667	0.184667	0.171667	0.160667	0.177667	0.160667	0.187556	0.0217051
