# Supplementary material for: A Semi-Quantitative Assay to Measure Glycosaminoglycan Degradation by the Urinary Microbiota
Source: Front Cell Infect Microbiol. 2022 Jan 3;11:803409. doi: 10.3389/fcimb.2021.803409 (PMC8762050; doi:10.3389/fcimb.2021.803409)
Supplement: Supplementary file 2 [file DataSheet_2.xlsx]

## Sheet: Sheet1
Data Set S2. Semi-quantitative assay calculations for GAG degradation by remaining tested urinary strains.
ECK12 ( - )															Strains used in Figure 4 (AUM data)
Media	GAG	GAG Remaining (%)									Mean	SD			Remaining strains used in study
AUM	HA	88.5612	84.7006	94.1912	83.092	86.9526	85.9875	76.6577	77.1403	80.84	84.2359	5.58008
	HP	89.4876	72.2674	87.3103	85.5289	88.8938	88.102	106.51	101.759	85.7269	89.5096	9.83431
	CS	117.09	114.389	109.526	108.985	116.19	110.967	116.55	122.493	115.649	114.649	4.27838
SA1459
Media	GAG	GAG Remaining (%)									Mean	SD
AUMY	HA	0.0350877	0.0350877	-0.280702	0.0350877	-0.280702	-0.280702	-0.280702	-0.280702	0.0350877	-0.140351	0.166436
	HP	76.2876	78.6957	75.6856	73.2776	73.8796	83.2107	74.1806	77.1906	94.0468	78.495	6.57401
	CS	46.9227	47.7301	51.283	52.4134	57.2582	52.0904	43.5313	51.1215	46.4382	49.8654	4.10441
Enterococcus faecalis EF262
Media	GAG	GAG Remaining (%)									Mean	SD
M9YC	HA	99.7455	105.242	103.257	104.631	106.463	97.7608	102.646	104.784	102.036	102.952	2.78391
	HP	101.777	101.612	99.3038	106.394	104.086	100.128	116.123	112.331	98.1495	104.434	6.14745
	CS	116.826	101.058	107.615	98.8725	103.712	97.3114	96.6869	93.0963	92.3157	100.833	7.71311
AUMY	HA	104.966	101.7	104.106	98.7777	77.1199	100.84	100.84	105.825	99.2934	99.2743	8.66387
	HP	109.812	106.198	98.0678	101.004	95.5834	94.6801	101.681	83.6136	127.428	102.008	12.1171
	CS	120.074	116.558	111.033	108.019	107.684	106.679	108.353	112.874	100.651	110.214	5.74294
Enterococcus faecalis EF1675
Media	GAG	GAG Remaining (%)									Mean	SD
M9YC	HA	100.696	100.39	101.917	101.001	99.9321	96.726	101.459	99.6268	94.894	99.6268	2.32167
	HP	97.0136	91.7369	90.2528	85.6358	92.3965	100.806	105.093	104.104	109.051	97.3433	7.89133
	CS	111.778	93.3565	103.972	96.791	98.6644	95.5421	98.6644	92.8881	95.3859	98.5603	5.97482
AUMY	HA	107.506	100.802	103.037	98.7395	102.349	97.8801	97.0206	98.5676	98.3957	100.477	3.34014
	HP	101.531	94.5295	92.7227	96.788	98.3689	94.7553	97.6913	92.271	121.405	98.8959	8.93024
	CS	108.112	106.27	100.409	102.753	105.265	102.753	106.102	103.591	100.242	103.944	2.7005
Escherichia coli EC1669
Media	GAG	GAG Remaining (%)									Mean	SD
M9	HA	92.6195	89.3499	96.5774	86.9407	83.6711	90.5545	79.369	77.6482	76.6157	85.9273	7.03309
	HP	98.6796	94.5567	82.9157	78.0652	110.563	96.4969	100.62	95.0418	85.0984	93.5597	10.0123
	CS	84.3475	78.8261	80.6168	87.929	87.0337	93.749	109.567	105.538	109.269	92.9862	12.1826
AUM	HA	88.5612	84.7006	94.1912	83.092	86.9526	85.9875	76.6577	77.1403	80.84	84.2359	5.58008
	HP	89.4876	72.2674	87.3103	85.5289	88.8938	88.102	106.51	101.759	85.7269	89.5096	9.83431
	CS	117.09	114.389	109.526	108.985	116.19	110.967	116.55	122.493	115.649	114.649	4.27838
Escherichia coli EC1361
Media	GAG	GAG Remaining (%)									Mean	SD
M9	HA	92.0076	95.6214	92.0076	99.9235	100.268	97.6864	87.7055	94.2447	78.0688	93.0593	6.92863
	HP	110.94	95.9041	117.004	96.1466	105.847	89.356	144.651	130.585	131.797	113.581	18.9344
	CS	85.7072	88.5425	88.841	96.4517	92.7209	85.558	103.913	104.062	103.167	94.3293	7.79954
AUM	HA	85.1653	92.5648	109.133	90.1519	85.8088	89.3476	67.9535	75.8356	76.479	85.8266	11.868
	HP	78.6673	77.2817	88.7618	81.6362	79.8548	77.2817	88.366	79.6569	92.9184	82.7139	5.77417
	CS	118.451	107.104	104.042	109.266	109.806	109.626	127.276	118.631	118.631	113.648	7.44731
Klebsiella pneumoniae KP200
Media	GAG	GAG Remaining (%)									Mean	SD
M9	HA	101.819	97.3024	105.019	93.9147	90.1506	89.0213	93.3501	96.1731	97.3024	96.0059	5.1589
	HP	100.218	89.9155	77.16	99.9727	86.9719	85.9907	100.463	96.2933	90.6514	91.9597	7.97597
	CS	71.9696	78.9817	76.0464	89.2553	88.603	86.6461	118.119	100.344	110.781	91.1941	15.699
AUM	HA	104.697	108.135	103.685	111.978	107.528	107.73	104.697	113.191	95.3933	106.337	5.21492
	HP	114.157	119.466	126.731	118.348	110.525	112.201	113.598	117.231	116.951	116.579	4.8174
	CS	113.371	98.1143	92.4571	107.029	103.086	99.8286	120.057	119.886	120.4	108.248	10.6059
Klebsiella pneumoniae KP1080
Media	GAG	GAG Remaining (%)									Mean	SD
M9	HA	88.8122	90.3179	91.6353	104.621	110.079	103.304	91.8235	100.857	92.1999	97.0724	7.69773
	HP	106.678	116.244	117.471	119.678	124.339	96.375	96.1297	99.3186	108.395	109.403	10.5866
	CS	90.125	95.1803	87.0266	112.955	101.051	98.6048	111.814	134.807	128.773	106.704	16.7124
AUM	HA	115.708	109.843	109.034	119.348	99.3258	107.82	102.36	54.0225	111.258	103.191	19.4158
	HP	132.071	120.335	92.6731	156.101	150.512	126.203	191.028	209.469	188.513	151.878	38.3454
	CS	103.505	106.762	96.4762	113.619	107.448	108.99	115.333	119.79	118.076	110	7.46425
Lactobacillus crispatus LC195
Media	GAG	GAG Remaining (%)									Mean	SD
mMRS	HA	118.525	119.543	122.8	107.736	103.664	108.55	117.914	112.214	104.275	112.803	7.11158
	HP	134.8	142.075	127.122	148.945	137.225	148.541	157.836	148.945	182.084	147.508	15.889
	CS	116.337	114.086	117.837	120.088	117.462	168.848	138.841	135.278	127.026	128.423	17.4819
AUMYT	HA	101.595	102.808	102.606	112.107	107.659	101.595	103.212	92.9021	101.797	102.92	5.15014
	HP	107.435	109.811	136.34	143.071	128.025	159.701	193.753	173.559	149.802	144.611	28.387
	CS	109.23	100.323	103.959	112.139	112.503	108.322	142.678	127.59	123.409	115.573	13.3323
Lactobacillus crispatus LC1505
Media	GAG	GAG Remaining (%)									Mean	SD
mMRS	HA	117.643	118.05	115.404	105.429	106.039	105.836	106.039	119.475	108.075	111.332	6.11908
	HP	109.43	120.745	134.486	135.698	153.076	134.082	130.445	108.621	160.754	131.926	17.6076
	CS	115.482	110.981	113.419	117.358	116.233	116.795	134.049	130.673	131.986	120.775	8.84609
AUMYT	HA	103.931	101.909	102.314	104.942	108.783	105.346	99.8877	101.707	96.451	102.808	3.52053
	HP	139.155	109.063	128.465	159.349	136.78	158.557	149.054	164.892	154.201	144.391	17.8528
	CS	98.7275	103.636	103.999	105.09	104.363	100	123.995	121.45	109.271	107.837	8.97817
Lactobacillus gasseri G1194
Media	GAG	GAG Remaining (%)									Mean	SD
mMRS	HA	107.962	106.537	100.837	105.723	99.819	100.43	108.776	118.751	115.494	107.148	6.60204
	HP	118.635	161.877	133.184	158.644	160.665	161.877	169.555	142.075	137.629	149.349	17.0718
	CS	110.648	99.5832	100.896	111.773	114.586	111.211	132.028	129.402	133.153	115.92	12.7463
AUMYT	HA	106.604	103.774	99.7305	105.189	104.784	95.0809	104.38	96.6981	99.9326	101.797	4.07682
	HP	150.066	151.254	145.711	179.762	164.32	151.65	153.234	157.589	106.511	151.122	19.5626
	CS	104.908	103.636	94.7283	109.089	108.18	110.907	111.27	107.817	121.45	107.998	7.12435
Lactobacillus gasseri G1507
Media	GAG	GAG Remaining (%)									Mean	SD
mMRS	HA	102.827	113.82	115.449	111.174	113.413	110.36	121.149	126.035	109.545	113.753	6.74334
	HP	213.157	197.8	172.744	169.915	183.251	165.873	172.744	201.033	138.797	179.479	22.2795
	CS	117.941	111.94	112.878	123.38	85.6845	73.8696	125.255	125.818	132.382	112.128	19.6657
AUMYT	HA	103.998	106.424	105.009	105.211	104.403	104.807	114.308	102.583	102.987	105.526	3.49139
	HP	177.035	175.451	178.223	165.948	224.945	195.645	144.567	187.33	158.029	178.575	23.0992
	CS	103.07	101.252	105.07	110.887	109.796	99.9798	129.065	120.703	116.704	110.725	9.79996
Lactobacillus jensenii Je194
Media	GAG	GAG Remaining (%)									Mean	SD
mMRS	HA	109.251	113.119	112.712	109.862	103.348	104.773	106.605	109.862	115.562	109.455	4.01639
	HP	115.941	142.613	114.728	129.681	108.262	104.625	123.215	115.941	92.5011	116.39	14.5311
	CS	109.064	107.752	104.751	113.003	112.815	110.377	114.315	107.752	109.252	109.898	3.05595
AUMYT	HA	101.954	100.337	95.8895	112.466	115.094	107.21	111.456	106.604	106.402	106.379	6.18103
	HP	124.945	110.295	102.772	100.792	96.4364	84.9538	120.194	106.731	114.254	106.819	12.3156
	CS	107.15	108.059	105.878	111.331	118.421	110.059	102.969	104.242	116.603	109.412	5.2991
Lactobacillus rhamnosus LR1511
Media	GAG	GAG Remaining (%)									Mean	SD
mMRS	HA	99.5929	108.143	102.036	114.25	115.472	102.036	110.586	101.832	96.1321	105.564	6.7908
	HP	108.711	137.809	122.048	153.974	118.006	118.41	88.1006	100.225	141.85	121.015	20.8755
	CS	108.418	112.169	106.731	115.732	109.731	101.104	107.668	98.1038	97.9162	106.397	6.18579
AUMYT	HA	106.514	104.088	104.695	115.207	110.759	109.748	110.961	110.355	110.153	109.164	3.49626
	HP	107.831	99.5161	94.3687	105.455	80.9063	122.481	101.892	110.999	103.08	102.948	11.4501
	CS	107.413	105.231	102.868	108.867	95.2333	99.4143	103.595	107.776	102.141	103.615	4.36696
Staphylococcus epidermidis SE1879
Media	GAG	GAG Remaining (%)									Mean	SD
mMRS	HA	104.628	98.1445	108.557	121.524	113.272	114.451	119.166	96.1799	97.3587	108.142	9.60838
	HP	118.827	119.244	120.496	108.811	118.618	100.464	100.881	113.193	120.288	113.425	8.16852
	CS	105.736	105.426	100.775	106.202	99.5349	100.155	101.55	95.1938	105.736	102.257	3.77871
AUMY	HA	134.167	138.808	139.324	140.011	139.152	133.136	132.277	127.292	115.604	133.308	7.882
	HP	166.575	155.056	135.859	144.893	143.312	149.636	149.41	139.925	172.898	150.841	12.2015
	CS	147.795	151.144	140.93	149.47	152.819	137.414	137.916	148.967	139.591	145.116	6.08116
Streptococcus agalactiae SA1327
Media	GAG	GAG Remaining (%)									Mean	SD
M9Y	HA	0.0462178	-0.0924357	0.0462178	-0.0924357	-0.0924357	-0.0924357	0.184871	0.0462178	0.0462178	6.41462e-16	0.0980428
	HP	147.396	126	116.321	102.736	114.113	119.208	102.226	112.415	94.2453	114.962	15.5794
	CS	59.4497	69.9259	72.5926	63.0688	64.7831	58.3069	66.8783	57.9259	37.9259	61.2063	10.114
AUMY	HA	0.0802085	-0.100261	0.0802085	-0.100261	-0.100261	-0.100261	0.0802085	0.0802085	0.0802085	6.90805e-16	0.0951156
	HP	127.86	98.3612	85.1171	95.9532	102.274	104.381	81.505	91.1371	116.421	100.334	14.707
	CS	85.7527	44.895	68.3115	63.9512	53.7771	63.9512	62.4978	46.187	54.7461	60.4522	12.516
Streptococcus agalactiae SA1689
Media	GAG	GAG Remaining (%)									Mean	SD
M9Y	HA	0.0462178	-0.0924357	0.0462178	-0.0924357	-0.0924357	-0.0924357	0.184871	0.0462178	0.0462178	6.41462e-16	0.0980428
	HP	113.283	118.208	101.566	96.6415	71.3396	114.302	88.3208	82.3774	105.132	99.0189	15.8599
	CS	39.3439	50.2011	47.5344	53.8201	53.6296	57.8201	57.6296	54.963	37.0582	50.2222	7.57035
AUMY	HA	-0.200521	-0.200521	-0.380991	-0.200521	-0.200521	-0.380991	-0.200521	-0.200521	5.21356	0.360938	1.82141
	HP	102.843	119.699	101.94	95.9197	98.0268	91.4047	86.5886	91.4047	101.338	98.796	9.5969
	CS	76.0811	66.876	49.7578	48.6273	48.7888	54.6025	34.4159	63.0002	62.3542	56.056	12.3695
Streptococcus anginosus 1920
Media	GAG	GAG Remaining (%)									Mean	SD
mMRS	HA	102.646	103.03	111.481	107.64	101.11	114.938	107.256	103.991	109.176	106.808	4.56121
	HP	112.967	111.783	121.252	119.358	112.02	116.044	116.991	126.933	145.871	120.358	10.7445
	CS	104.646	124.642	100.514	102.993	110.099	105.968	103.654	90.4333	105.968	105.435	9.01562
AUMY	HA	111.44	118.831	109.034	99.0642	113.159	100.267	96.314	98.7204	85.657	103.61	10.2767
	HP	144.981	136.39	141.336	137.692	131.964	132.224	129.361	129.361	154.614	137.547	8.3351
	CS	128.298	118.084	114.065	121.935	121.935	118.753	116.912	119.591	113.563	119.237	4.50963
Streptococcus pneumoniae SPn107
Media	GAG	GAG Remaining (%)									Mean	SD
mMRS	HA	104.183	107.64	112.249	111.673	118.395	98.6129	94.7717	111.481	105.527	107.17	7.32678
	HP	96.2651	83.2457	79.9316	92.2409	14.3609	87.0331	78.2746	81.3519	120.647	81.4834	28.3286
	CS	102.663	103.654	95.3911	102.993	103.324	93.7385	96.2174	99.0268	97.7047	99.4124	3.8456
AUMY	HA	87.4141	92.055	103.4	96.0084	90.8518	98.5867	90.6799	94.4614	95.4927	94.3277	4.78264
	HP	135.291	114.463	123.575	111.6	113.943	112.12	106.132	99.8843	118.889	115.1	10.1776
	CS	96.8558	91.3302	96.186	100.372	107.405	88.1488	99.0326	95.8512	98.8651	97.1163	5.47276
